# Supplementary material for: Regulation of the Phase Structure in the Crystallizing Curing System PCL–DGEBA
Source: Polymers (Basel). 2024 Sep 24;16(19):2695. doi: 10.3390/polym16192695 (PMC11478844; doi:10.3390/polym16192695)
Supplement: Supplementary file 1 [file polymers-16-02695-s001.zip]

Archive with 1 entries (1 files):
- polymers-3201256-supplementary.pdf
